# Supplementary material for: Developing an understanding of networks with a focus on LMIC health systems: How and why clinical and programmatic networks form and function to be able to change practices: A realist review
Source: SSM Health Syst. 2023 Oct;1:100001. doi: 10.1016/j.ssmhs.2023.100001 (PMC10740353; doi:10.1016/j.ssmhs.2023.100001)
Supplement: Supplementary file 3 — Supplementary material [file mmc3.xlsx]

## Sheet: summary
	Author	Type of study	Assessment Tool	CMOCs
1	McGivern et al 2017	qualitative case study	Stake's checklist	1A
2	Vargas et al 2020 (2)	qualitative, descriptive-interpretative study	CASP	1B, 5F, 8B
3	Leslie et al 2020	Interpretative qualitative study	CASP	1C
4	Schneider et al 2020	descriptive qualitative case study	Stake's checklist	4A
5	Pittalis et al 2021	mixed methods	Mixed methods appraisal tool	4B, 8C, 9F
6	Irimu et al 2018	report/reflective piece	No tool available	6C
7	Vergara et al 2020	descriptive case study	Stake's checklist	8E
8	Sibbald et al 2020	exploratory case study	Stake's checklist	2A, 9E
9	Lopez-Vazquez et al 2021	qualitative, descriptive-interpretative study	CASP	4E*
10	McInnes et al 2015	qualitative study	CASP	5M
	*Two pieces of data but from the same source

## Sheet: Vargas et al
	Critical appraisal skills programme qualitative studies checklist
	CMOCs: 1B, 5F, 8B
	Citation	Response	Comments
	Vargas I, Eguiguren P, Mogollon-Pérez AS, Bertolotto F, Samico I, Lopez J, De Paepe P, Vazquez ML. Understanding the factors influencing the implementation of participatory interventions to improve care coordination. An analytical framework based on an evaluation in Latin America. Health Policy and Planning. 2020;35: 962-972. doi: doi: 10.1093/heapol/czaa066.
1	Was there a clearstatement of the aims of the research?	Yes	"This study, which forms part of a wider research project (Equity-LA II; www.equity-la.eu; Vazquez et al., 2015), aims to analyse, from the actors’ perspective, the factors that influenced the implementation of interventions in the public health networks of five Latin American countries—Brazil, Chile, Colombia, Mexico and Uruguay."
2	Is a qualitative methodology appropriate?	Yes	"A qualitative, descriptive-interpretative study was conducted to analyse the process of implementation of care coordination interventions through PAR to determine the influencing factors from the actors’ perspective."
3	Was the research design appropriate to address the aims of the research?	Can't tell	Authors did not justify the research design or how they decided to use the method
4	Was the recruitment strategy appropriate to the aims of the research?	Yes	"A criterion sample was designed to include all the discursive variants on the implementation of interventions. Actors were selected who had participated at some point in the process: LSC, PP and working groups, other professionals who took part and managers who provided institutional support. The research team was excluded from the sample. Final sample size was between 14 and 41 informants per c…
5	Was the data collected in a way that addressed the research issue?	Yes	"Data were collected by means of focus groups segmented by the type of informant, and individual semi-structured interviews were conducted to investigate certain topics in greater depth, or when groups could not be created due to professionals’ lack of time. Topic guides were drawn up, which included, among other aspects, opinions on the process and factors that influenced the implementation of t…
6	Has the relationship between researcher and participants been adequately considered?	Yes	"These analysts had different backgrounds and in-depth knowledge of qualitative methods, the evaluation framework, the research topic and the context. The researchers gained awareness of their assumptions and preconceptions through reviewing the literature, seeking critique from experts and international researchers in the subject and discussing their assumptions throughout the research process."
7	Have ethical issues been taken into consideration?	Yes	"Ethical approval. Ethical approval was obtained from the ethical committees in the participating countries. All interviewees participated on a voluntary basis, after signing an informed consent. The right to refuse to participate or withdraw from the study, anonymity and protection of data were all guaranteed. The recordings and transcripts were coded in such a way that the individual origin cou…
8	Was the data analysis sufficiently rigorous?	Yes	"Thematic analysis was carried out using the Atlas-ti or MAXQDA software. In the first stage, the process of implementation of the interventions in each country was analysed on a stand-alone basis and, in the second stage, a comparative analysis was conducted. Data were segmented by country and themes. Categories of analysis were generated through a process of mixing those from the topic guide wi…
9	Is there a clear statement of findings?	Yes	"Results reveal that contextual factors, the PAR process and the intervention’s content influenced their implementation, interacting across time. First, institutional support providing necessary resources, and professionals’ and managers’ willingness to participate, emerge as contextual pivotal factors, influenced by other factors related to: the system (alignment with policy and political cycle)…
10	How valuable is the research?		The results of this study, based on the analysis of experiences in five different Latin American contexts from the actors’ perspective, show that the PAR approach, correctly carried out in terms of time, method and levels of participation, can be successfully used to define priorities locally, as well as to remove contextual obstacles and facilitate the implementation of interventions in health s…

## Sheet: Leslie et al
	Critical appraisal skills programme qualitative studies checklist
	CMOCs: 1C
	Citation	Response	Comments
	Leslie M, Khayatzadeh-Mahani A, Birdsell J, Forest P, G, Henderson R, Gray RP, Schraeder K, Seidel J, Zwicker J, Green LA. An implementation history of primary health care transformation: Alberta's primary care networks and the people, time and culture of change. BMC Family Practice. 2020; 21:258. doi: 10.1186/s12875-020-01330-7.
1	Was there a clearstatement of the aims of the research?	Yes	"Drawing on policy analysis and key stakeholder interviews we present an implementation history that describes the interactions between people, time, and culture that have supported the bottom up emergence and evolution of Alberta’s PHC-focused Primary Care Networks (PCNs)."
2	Is a qualitative methodology appropriate?	Yes	"We conducted an interpretive qualitative study to better understand the PCNs’ implementation history, and so generate a rich, contextualized account of these particular PHC transformation efforts."
3	Was the research design appropriate to address the aims of the research?	Yes	"We approach the ecology of the PCNs as being a recursive interaction between policy documents, human experiences, and institutional history [25]. In taking this approach we developed a recursive two phase method aimed at highlighting the factors – what would become in our findings the people, time, and culture – which have interacted to see the PCNs not just survive, but incrementally evolve fro…
4	Was the recruitment strategy appropriate to the aims of the research?	Yes	"We employed purposeful and “chain referral” [45] sampling strategies to identify our research participants and policy documents. We developed an initial list of organizations and actors engaged with primary care transformation in Alberta through policy document analysis and a pilot interview."
5	Was the data collected in a way that addressed the research issue?	Yes	"We continued interviews until we reached saturation and no new observations on the nature and form of the PCNs’ implementation history emerged." "All interviews were recorded digitally and transcribed verbatim."
6	Has the relationship between researcher and participants been adequately considered?	Can't tell	Unclear from manuscript if researches critically examined their own role, potential bias, and influence; or how responded to events during study
7	Have ethical issues been taken into consideration?	Yes	"Ethics approval and consent to participate. This research was reviewed and approved by the University of Calgary’s Research Ethics Board. The research was conducted under certificate REB18– 1709. In accordance with this approval, written consent to participate in the study generally, and specifically for each interview to be audio recorded for later analysis, was obtained from all participants."…
8	Was the data analysis sufficiently rigorous?	Yes	"We used an inductive approach [46] to analyzing both the documentary and interview data, drawing them into themes using content analysis methods"
9	Is there a clear statement of findings?	Yes	"Over time, the PCNs have shifted from an initial Frontier Era that emphasized local solutions to local problems and featured few rules, to a present Era of Accountability that features central demands for standardized measures, governance, and co-planning with other elements of the health system. Across both eras, the PCNs have been first and foremost instruments and supporters of family physici…
10	How valuable is the research?		"The broader lessons for those seeking to support PHC transformation in similar FFS environments are:Begin from a broad commitment to improving quality, but be prepared to proceed flexibly; Provide time for individuals and organizations to learn about quality improvement, one another, and how best to support the transformation of a system while delivering care locally; Create physical and policy …

## Sheet: McInnes et al
	Critical appraisal skills programme qualitative studies checklist
	CMOCs: 5M
	Citation	Response	Comments
	McInnes E, Haines M, Dominello A, et al. What are the reasons for clinical network success? A qualitative study. BMC Health Serv Res 2015;15:497. doi: 10.1186/s12913-015-1096-5.
1	Was there a clearstatement of the aims of the research?	Yes	"The aim of the qualitative study reported here was to identify the views of stakeholders internal and external to clinical networks regarding influential factors in NSW clinical networks, in terms of achieving impacts on quality of care and system-wide change during the period 2006–2008. The study was conducted to assist with interpretation of the explanatory quantitative results arising from th…
2	Is a qualitative methodology appropriate?	Yes	"The study reported here, using a different sample, was conducted to investigate what participants believed were critical factors in helping to achieving actual network impacts."
3	Was the research design appropriate to address the aims of the research?	Yes	"The study was conducted to assist with interpretation of the explanatory quantitative results arising from the main study [1]. In addition, understanding the critical ingredients that have enabled networksto achieve significant impacts is important."
4	Was the recruitment strategy appropriate to the aims of the research?	Yes	"Six networks that had been in operation during the period 2006–2008 were sampled on the basis of their rating by an Expert Panel as high-impact (n = 2); moderate-impact (n = 2); and low-impact (n = 2)." "When sampling the high and moderate-impact networks, we selected a range of networks that had different types and number(s) of impacts and combinations of impacts (for example, development of mo…
5	Was the data collected in a way that addressed the research issue?	Yes	"After obtaining informed consent, individual, semistructured, audio-recorded, face-to-face interviews using a topic guide were conducted at a place convenient to the interviewee. The interviews were of approximately 20–30 minutes duration. For all interviewees, the main focus of the interviews was to identify views on the critical factors they believed were needed for clinical networks to enable…
6	Has the relationship between researcher and participants been adequately considered?	Can't tell	Unclear from manuscript if researches critically examined their own role, potential bias, and influence; or how responded to events during study
7	Have ethical issues been taken into consideration?	Yes	"Ethics approval was granted by the Human Research Ethics Committee of the University of Sydney and ratified by the Australian Catholic University Ethics Committee. All participants were informed of the study objective and were free to participate or withdraw from the study at any point. Participants gave written consent to be interviewed and for the interviews to be audiorecorded. Recordings and…
8	Was the data analysis sufficiently rigorous?	Yes	"The coding frame was developed iteratively as two researchers read the transcripts and developed codes relating to factors that were believed to influence network ability to achieve impacts. Recurrent themes were noted including those covered by the topic guide and others which emerged from participant feedback. Excerpts from the transcripts were allocated to these codes. The coding frame and th…
9	Is there a clear statement of findings?	Yes	"Critical factors required for networks to achieve impacts that were nominated by key informants comprised both intrinsic (for example, leadership) and external factors (for example, external relationships). Participants believed the most influential factors for overall network success were (in no particular order of priority): being faithful to network model principles; leadership – both network…
10	How valuable is the research?		"This study provides clinical networks with guidance on essential factors for maximising optimal network outcomes and that may assist networks to move from being a ’low-impact’ to ‘high-impact’ network."

## Sheet: Lopez-Vazquez
	Critical appraisal skills programme qualitative studies checklist
	CMOCs: 4E
	Citation	Response	Comments
	Lopez-Vazquez J, Perez-Martinez DE, Vargas I, Vazquez ML. Interventions to Improve Clinical Coordination between Levels: Participatory Experience in a Public Healthcare Network in Xalapa, Mexico. International Journal of Integrated Care. 2021; 21(4):12, 1-17. doi: 10.5334/ijic.5892.
1	Was there a clearstatement of the aims of the research?	Yes	"The objective of this article is to analyse the factors that influenced the implementation of participatively designed interventions and their effects on clinical coordination between levels of care in a public network of health services in Xalapa, Veracruz, Mexico."
2	Is a qualitative methodology appropriate?	Yes	"A qualitative descriptive-interpretive study was carried out to analyse the factors that influence the implementation of the participatively designed interventions and their effects on clinical coordination between levels of care, from the perspective of the participants."
3	Was the research design appropriate to address the aims of the research?	Yes	"The study is part of a broader investigation [30] (Equity-LA II; www.equity-la.eu/en/), which combines quantitative methods to analyse the effectiveness of interventions in improving care coordination [32] and continuity [33], with qualitative methods to evaluate the design and implementation process and the perceived contributions of interventions to improving coordination between levels of car…
4	Was the recruitment strategy appropriate to the aims of the research?	Yes	"A sample was designed by criterion of key actors who had participated in any of the different stages of the process of selection, design and implementation of the interventions, in order to have all the possible discursive variants (members of the Local Steering Committee and members of the Professional Platform), with maximum variation according to their role in the intervention. The sample con…
5	Was the data collected in a way that addressed the research issue?	Yes	"Data collection was carried out through discussion groups and individual semi-structured interviews, to delve into some issues. Topic guides were developed for each cycle and intervention" "According to the established criteria, informants were identified and then asked to join by considering their attendance at meetings held by the Local Steering Committee and Professional Platform as well as a…
6	Has the relationship between researcher and participants been adequately considered?	Can't tell	Unclear from manuscript if researches critically examined their own role, potential bias, and influence; or how responded to events during study
7	Have ethical issues been taken into consideration?	Yes	"A confidentiality agreement was signed with the institution. Involvement of each informant was free and voluntary expressed in written form by signing a an informed consent. The recordings and transcriptions were coded to guarantee the anonymity of informants." "The research conditions were approved by the Research Ethics Committee of the State Health Services of Veracruz (Number SEI/2013/06/26)…
8	Was the data analysis sufficiently rigorous?	Yes	"Thematic analysis was carried out using ATLAS.ti® software. Data were segmented by intervention and topics. Analysis categories were generated in a mixed way (from the topic guide and emerging from the discourses). Topics were identified, coded, re-coded and classified, in order to find out similarities and differences among informants. To ensure good quality of results, the information was tria…
9	Is there a clear statement of findings?	Yes	"Respondents perceived a differentiated impact on clinical coordination according to intervention: greater in the case of joint maternal health trainings and limited for the chronic diseases meetings, as they were the offline virtual consultation was rarely used."
10	How valuable is the research?		"This study contributes to the knowledge on the implementation of participatory interventions to improve care coordination in health services by analysing the factors that influenced their implementation from the perspective of the participants and their effects on improving care coordination, which has been little explored internationally [21, 22] and is non-existent in Mexico." "The results sho…

## Sheet: Pittalis et al
	Mixed Methods Appraisal Tool
	CMOCs: 4B, 8C, 9F
	Citation	Response	Comments
	Pittalis C, Brugha R, Bijlmakers L, Cunningham F, Mwapasa G, Clarke M, Broekhuizen H, Ifeanyichi M, Borgstein E, Gajewski J. Using Network and Complexity Theories to Understand the Functionality of Referral Systems for Surgical Patients in Resource-Limited Settings, the Case of Malawi. International Journal of Health Policy and Management. 2021; 1-12. doi: 10.34172/ijhpm.2021.175.		The focus was more on the analytical framework used, so difficult to respond to these questions
S1	Are there clear research questions?	Yes - there are clear study aims	"The aim of this study is to undertake a deeper exploration of the referral system for surgical patients (hereinafter referred to as the “surgical referral system”) and unpack how the different aspects of the system, and the interacting behaviour of care providers within it, jointly contribute to its functionality. By taking a whole-system approach,15 it also seeks to unveil how the shortcomings …
S2	Do the collected data allow to address the research questions?	Yes	Surveys, interviews, referral database analysis
5.1	Is there an adequate rationale for using a mixed methods design to address the research question?	Maybe?	"employed mixedmethods and iterative data collection, reflecting the nature of inquiry in CAS research" "This initial evidence informed the subsequent data collection."
5.2	Are the different components of the study effectively integrated to answer the research question?	Yes	"Where appropriate quantitative data sources were triangulated with each other and with qualitative data." "The qualitative data analysis aimed to gather further details about the context in which the network operates and to provide insights into network dynamics from the perspective of its members and potential areas of improvement."
5.3	Are the outputs of the integration of qualitative and quantitative components adequately interpreted?	Yes	"the presentation of results starts with a description of the Malawi surgical referral network structure (ie, the links between hospitals), followed by an assessment of how hospitals interact and determine what the network does, according to the model"
5.4	Are divergences and inconsistencies between quantitative and qualitative results adequately addressed?	No
5.5	Do the different components of the study adhere to the quality criteria of each tradition of the methods involved?
	Qualitative methods
1.1	Is the qualitative approach appropriate to answer the research question?	Yes	"The aim of this study is to undertake a deeper exploration of the referral system for surgical patients (hereinafter referred to as the “surgical referral system”) and unpack how the different aspects of the system, and the interacting behaviour of care providers within it, jointly contribute to its functionality. By taking a whole-system approach,15 it also seeks to unveil how the shortcomings …
1.2	Are the qualitative data collection methods adequate to address the research question?	Yes	semi-structured interviews "The qualitative data analysis aimed to gather further details about the context in which the network operates and to provide insights into network dynamics from the perspective of its members and potential areas of improvement."
1.3	Are the findings adequately derived from the data?	Yes	"A thematic analysis of the interview data was conducted in NVivo v12, following a mixed top-down and bottom-up approach,33 guided by the framework in Figure 1. A first coding framework and structure of the analysis were drafted by the lead author and discussed with the wider team of researchers. These were then revised and finalised in a collaborative manner."
1.4	Is the interpretation of results sufficiently substantiated by data?	Yes	"Our analysis identified a number of obstacles to the functionality of the surgical referral system in Malawi (eg, resource shortages, weak integration and inadequate coordination between sending and receiving hospitals) that have been previously reported across LMICs.9 The added value of this paper, we contend, is that the application of principles from network21 and complexity19 sciences in int…
1.5	Is there coherence between qualitative data sources, collection, analysis and interpretation?	Yes
	Quantitative Descriptive
4.1	Is the sampling strategy relevant to address the research question?	Yes	"Data were collected to map the surgical referral network, and to conduct an initial assessment of referral practices and resource availability at DLHs. Information on the mandate, resources and governance of the referral network, as well as the intended role of its members, was gathered through a review of national health policies and other background documentation. A survey was administered in …
4.2	Is the sample representative of the target population?	Yes
4.3	Are the measurements appropriate?	Yes
4.4	Is the risk of nonresponse bias low?	Can't tell
4.5	Is the statistical analysis appropriate to answer the research question?	Yes

## Sheet: McGivern et al
	Stake's checklist for assessing the quality of a case study report
	CMOCs: 1A, 5I*
	Citation	Response	Comments
	McGivern G, Nzinga J, English M. 'Pastoral practices' for quality improvement in a Kenyan clinical network. Social Science & Medicine. 2017; 195:115-122. doi:/10.1016/j.socscimed.2017.11.031.
	1. Is this report easy to read?	yes	A bit complicated in section 2 - Governmentality, pastoral power, and their application in healthcare
	2. Does it fit together, each sentence contributing to the whole?	yes
	3. Does this report have a conceptual structure (i.e. themes or issues)?	yes	Foucauldian's concept of pastoral practices
	4. Are its issues developed in a series and scholarly way?	yes
	5. Is the case adequately defined?	yes	CIN and pastoral practices within CIN
	6. Is there a sense of story to the presentation?	yes
	7. Is the reader provided some vicarious experience?	yes	Illustrative quotes
	8. Have quotations been used effectively?	yes	Within the text and in a summary table
	9. Are headings, figures, artefacts, appendices, indexes effectively used?	yes	Heading help to organise the findings; summary table useful to provide clear overview of findings
	10. Was it edited well, then again with a last minute polish?	yes	Overall well written
	11. Has the writer made sound assertions, neither over- or under-interpreting?	yes
	12. Has adequate attention been paid to various contexts?	yes	LMICs, Kenya
	13. Were sufficient raw data presented?	yes	use of quotes to support the findings and summary table of findings
	14. Were data sources well chosen and in sufficient number?	yes	Interviews (34), ethnographic observation (3 meetings), documentary analysis
	15. Do observations and interpretations appear to have been triangulated?	yes	use of abductive approach to data analysis and theorising
	16. Is the role and point of view of the researcher nicely apparent?	yes	"This paper is written by an interdisciplinary team containing CIN insiders and outsiders. A social scientist from outside CIN, funded by the network to research and explain how it functioned, and a social scientist based at KWTRP, collected and analysed data. A clinician involved in CIN, who commissioned the research, helped interpret findings but was not involved in data collection or analysis.…
	17. Is the nature of the intended audience apparent?	yes	Researchers, those interested in clinical networks in healthcare, application of Foucauldian theories
	18. Is empathy shown for all sides?		Neutral?
	19. Are personal intentions examined?	yes	"Accordingly, rather than providing an objective external evaluation of CIN, the research aimed to develop a formative explanation and theory of change for the organisational processes underlying network activities, developed through interdisciplinary, insider-outsider dialogue.
	20. Does it appear individuals were put at risk?	no	"We received ethical approval for our empirical research from the KEMRI Scientific and Ethical Review Unit in Kenya."

## Sheet: Schneider et al
	Stake's checklist for assessing the quality of a case study report
	CMOCs: 4A, 2B
	Citation	Response	Comments
	Schneider H, George A, Mukinda F, Tabana H. District Governance and Improved Maternal, Neonatal and Child Health in South Africa: Pathways of Change. 2020; 6:1, e1669943, doi: 10.1080/23288604.2019.1669943.
	1. Is this report easy to read?	yes	overall clear and well written
	2. Does it fit together, each sentence contributing to the whole?	yes
	3. Does this report have a conceptual structure (i.e. themes or issues)?	yes	governance lens on district health system strengthening
	4. Are its issues developed in a series and scholarly way?	yes
	5. Is the case adequately defined?	yes	Monitoring and Response Unit, in two districts in Mpumalanga and Limpopo provinces, four sub-districts with total of six hospitals with PHC and community based services
	6. Is there a sense of story to the presentation?	yes
	7. Is the reader provided some vicarious experience?	yes	supporting illustrative examples
	8. Have quotations been used effectively?	yes	supporting the findings
	9. Are headings, figures, artefacts, appendices, indexes effectively used?	yes	Heading help to organise and present the findings, tables - information on sites, interviewees, figures - analytical framework, structures, alliances, tables to provide examples to support findings
	10. Was it edited well, then again with a last minute polish?	yes
	11. Has the writer made sound assertions, neither over- or under-interpreting?	yes
	12. Has adequate attention been paid to various contexts?	yes	two districts in Mpumalanga and Limpopo provinces with details provided in a table
	13. Were sufficient raw data presented?	yes	quotes in text and in summary tables to provide examples to support findings
	14. Were data sources well chosen and in sufficient number?	yes	89 interviews, review of documentation, meetings, and interviews, observation of district and sub-district meetings (9)
	15. Do observations and interpretations appear to have been triangulated?	yes	"Following the case study methodology,22 the six subunits and two districts were each analyzed as a unit, triangulating findings from the observations (recorded in detailed notes) and interviews. The approach to analysis was an abductive one,23 developing lines of explanation that built on the initial themes in an iterative and interactive process within the research team."
	16. Is the role and point of view of the researcher nicely apparent?	yes
	17. Is the nature of the intended audience apparent?	yes	Health systems researchers, those interested in health system governance
	18. Is empathy shown for all sides?		Neutral?
	19. Are personal intentions examined?	no
	20. Does it appear individuals were put at risk?	no	"The research received ethical approval from the University of the Western Cape’s Biomedical Research Ethics Committee and from the respective Provincial Research Committees. All interviews were conducted following signed, informed consent. In attributing quotes from interviews, we have sought to be sufficiently specific to contextualize the quote, while preserving the anonymity of respondents."

## Sheet: Vergara et al
	Stake's checklist for assessing the quality of a case study report
	CMOCs: 8E
	Citation	Response	Comments
	Vergara MTM, de Vera EA, Carmone AE. Building Trust to Save Lives in a Metro Manila Public-Private Network of Care: A Descriptive Case Study of Quirino Recognized Partners in Quezon City, Philippines. Health Systems & Reform. 2020; 6:2, e1815473, doi: 10.1080/23288604.2020.1815473.
	1. Is this report easy to read?	yes	Clearly written and organised
	2. Does it fit together, each sentence contributing to the whole?	yes
	3. Does this report have a conceptual structure (i.e. themes or issues)?	yes	Networks of Care
	4. Are its issues developed in a series and scholarly way?	yes	Follows the four domains of a network of care
	5. Is the case adequately defined?	yes	QRP network
	6. Is there a sense of story to the presentation?	yes
	7. Is the reader provided some vicarious experience?	yes	Examples highlight the different domains
	8. Have quotations been used effectively?	no	only one quotation
	9. Are headings, figures, artefacts, appendices, indexes effectively used?	yes	Organised by domains and sub-domains, figure to show layout of network and artefact from the network
	10. Was it edited well, then again with a last minute polish?	yes
	11. Has the writer made sound assertions, neither over- or under-interpreting?	yes	applying the Networks of Care model to this example
	12. Has adequate attention been paid to various contexts?	yes	Metro-Manila, public sector hospital, private midwifery clinics, public facilities
	13. Were sufficient raw data presented?	no	only one quotation, presented existing quantitative findings
	14. Were data sources well chosen and in sufficient number?	unclear	Objectively unclear, but I know as part of the research team that a wide range of facilities, providers, and stakeholders were spoken to/visited
	15. Do observations and interpretations appear to have been triangulated?	unclear	Objectively unclear, but as part of the research team - all information were compiled and applied to the Networks of Care framework
	16. Is the role and point of view of the researcher nicely apparent?	yes
	17. Is the nature of the intended audience apparent?	yes	MNH experts, those interested in a network approach to service delivery
	18. Is empathy shown for all sides?		Neutral?
	19. Are personal intentions examined?	no
	20. Does it appear individuals were put at risk?	no

## Sheet: Sibbald et al
	Stake's checklist for assessing the quality of a case study report
	CMOCs: 2A, 9E
	Citation	Response	Comments
	Sibbald S, Schouten K, Sedig K, Maskell R, Licskai C. Key characteristics and critical junctures for successful Interprofessional networks in healthcare - a case study. BMC Health Services Research. 2020; 20:700. doi: 10.1186/s12913-020-05565-z.
	1. Is this report easy to read?	yes	Clear and well-organised
	2. Does it fit together, each sentence contributing to the whole?	yes
	3. Does this report have a conceptual structure (i.e. themes or issues)?	yes	Network complexity, Consolidated Framework for Implementation Research
	4. Are its issues developed in a series and scholarly way?	yes
	5. Is the case adequately defined?	yes	"Site selection was made using Yins ‘extreme case’ rationale [21]: the team chosen for the study demonstrated successful patient outcomes [18], used an innovative chronic disease management model, and expressed a desire to learn more about their team function [22]."
	6. Is there a sense of story to the presentation?	yes
	7. Is the reader provided some vicarious experience?	yes
	8. Have quotations been used effectively?	yes	Used throughout the findings
	9. Are headings, figures, artefacts, appendices, indexes effectively used?	yes	Findings well-organised through use of headings, tables for details of study participants and overview of results additional file for focus group/interview guides
	10. Was it edited well, then again with a last minute polish?	yes
	11. Has the writer made sound assertions, neither over- or under-interpreting?	yes
	12. Has adequate attention been paid to various contexts?	yes	Primary Care Innovation Collective (network) in Southwester Ontario
	13. Were sufficient raw data presented?	yes	Use of quotes to support findings
	14. Were data sources well chosen and in sufficient number?	yes	Focus groups (33), observations of team meetings (3), document analysis (over 25 documents), semi-structured phone interviews (7)
	15. Do observations and interpretations appear to have been triangulated?	yes	"The data was analyzed iteratively using a modified thematic approach [25]. First, data sources were analyzed by researchers independently to identify concepts and ideas. In this first stage, the analysis process was open and inclusive to create a comprehensive coding list. Next, data sources were analyzed in aggregate to explore emerging themes. These themes were then defined and grouped (coded)…
	16. Is the role and point of view of the researcher nicely apparent?	yes
	17. Is the nature of the intended audience apparent?	yes	those interested in a network approach to service delivery and respiratory health
	18. Is empathy shown for all sides?		Neutral?
	19. Are personal intentions examined?	no
	20. Does it appear individuals were put at risk?	no	"Each participant provided written consent prior to participating. REB approval was obtained through Western University’s Research Ethics Board (#108415)."
